# Supplementary material for: Reduction of Acquisition time using Partition of the sIgnal Decay in Spectroscopic Imaging technique (RAPID-SI)
Source: PLoS One. 2018 Nov 7;13(11):e0207015. doi: 10.1371/journal.pone.0207015 (PMC6221315; doi:10.1371/journal.pone.0207015)
Supplement: S1 Appendix — (XLSX) [file pone.0207015.s003.xlsx]

## Sheet: Sheet1
		SNR
			Vol 1		Vol2		Vol3		Vol4		Vol5		Vol 6		Vol7		Vol 8
	CSI		7.285		6.8325		7.2363		6.5825		7.0888		7.085		6.9625		6.8225
RAPID before pre-processing			2.4012		2.12		2.36		2.325		2.5825		2.18		2.2125		2.4213
