# Supplementary material for: Reduction of Acquisition time using Partition of the sIgnal Decay in Spectroscopic Imaging technique (RAPID-SI)
Source: PLoS One. 2018 Nov 7;13(11):e0207015. doi: 10.1371/journal.pone.0207015 (PMC6221315; doi:10.1371/journal.pone.0207015)
Supplement: S2 Appendix — (XLSX) [file pone.0207015.s004.xlsx]

## Sheet: Sheet1
CRLB (%) of NAA amplitude								mean (± SD)
		Vol 1		Vol2		Vol3		Vol4		Vol5		Vol 6		Vol7		Vol 8
CSI		1.15 ± 0.8		1.1 ± 0.7		1 ± 0.5		1 ± 0.4		1 ± 0.5		1.1± 0.5		1 ± 0.3		1.15 ± 0.8
RAPID		1.2 ± 0.8		1.3 ± 0.7		1.1 ± 0.4		1.2 ± 0.4		1.1 ± 0.4		1.1 ± 0.4		1.1 ± 0.4		1.25 ± 0.7
CRLB (%) of Cr amplitude
		Vol 1		Vol2		Vol3		Vol4		Vol5		Vol6		Vol7		Vol 8
CSI		3.1 ± 2.1		3.1 ± 2		3.1 ± 2.1		3.5 ± 1.6		4.5 ± 1.8		4.7 ± 1.8		3.2 ± 2.1		3.1 ± 2.1
RAPID		3.1 ± 2.3		2.7 ± 1.8		3.1 ± 2		3.6 ± 1.8		4.6 ± 2		4.9 ± 2		3.1 ± 2.1		3.1 ± 2.2
CRLB (%) of Cho amplitude
		Vol 1		Vol2		Vol3		Vol4		Vol5		Vol6		Vol7		Vol 8
CSI		1.65 ± 1.2		1.6 ± 1.1		2.6 ± 1.7		1.8 ± 1.1		1.6 ± 1.1		1.8 ± 1.1		2.6 ± 1.7		1.65 ± 1.2
RAPID		1.65 ± 1.4		1.6 ± 1.2		2.2 ± 1.5		1.9 ± 1.2		1.6 ± 1.1		1.9 ± 1.3		2.2 ± 1.6		1.6 ± 1.2
